# Supplementary material for: Herpes ICP8 protein stimulates homologous recombination in human cells
Source: PLoS One. 2018 Aug 15;13(8):e0200955. doi: 10.1371/journal.pone.0200955 (PMC6093641; doi:10.1371/journal.pone.0200955)
Supplement: S1 Data — (XLSX) [file pone.0200955.s012.xlsx]

## Sheet: Fig 2B
Fig 2B: Excitation and emission spectra of eGFP (Green) and eGFP(T203Y) (Yellow)
Wavelength (nm)	eGFP Excitation	eGFP Emission		Yellow (eGFP(T203Y)) Excitation	Yellow Emission
425	0.206
426	0.212
427	0.217
428	0.222
429	0.229
430	0.237
431	0.245
432	0.254
433	0.261
434	0.269
435	0.278
436	0.286
437	0.297
438	0.31
439	0.321
440	0.332
441	0.345
442	0.358
443	0.37
444	0.385
445	0.4
446	0.417
447	0.432
448	0.456
449	0.472
450	0.492			0.101
451	0.507			0.104
452	0.524			0.107
453	0.54			0.11
454	0.561			0.113
455	0.58			0.116
456	0.596			0.12
457	0.619			0.124
458	0.639			0.128
459	0.652			0.132
460	0.667			0.137
461	0.683			0.144
462	0.698			0.15
463	0.709			0.159
464	0.719			0.166
465	0.73			0.173
466	0.744			0.184
467	0.751			0.193
468	0.762			0.203
469	0.768			0.212
470	0.778			0.224
471	0.791			0.235
472	0.799			0.25
473	0.807			0.262
474	0.819			0.276
475	0.84			0.293
476	0.854			0.309
477	0.878			0.324
478	0.893			0.339
479	0.908			0.353
480	0.923			0.371
481	0.936			0.384
482	0.934			0.396
483	0.943			0.405
484	0.96			0.416
485	0.969			0.417
486	0.988			0.425
487	0.989			0.429
488	0.99			0.433
489	1			0.436
490	0.994			0.443
491	0.984			0.447
492	0.974			0.457
493	0.948			0.466
494	0.931			0.479
495	0.907			0.488
496	0.882			0.501
497	0.85	0.465		0.516
498	0.816	0.513		0.538
499	0.781	0.567		0.558
500	0.737	0.62		0.578
501		0.676		0.61
502		0.727		0.644
503		0.78		0.669
504		0.825		0.705
505		0.868		0.734	0.101
506		0.907		0.765	0.119
507		0.939		0.796	0.146
508		0.966		0.83	0.175
509		0.986		0.871	0.212
510		1		0.899	0.249
511		1		0.925	0.299
512		0.997		0.95	0.347
513		0.986		0.979	0.409
514		0.966		0.987	0.469
515		0.939		1	0.537
516		0.907		0.983	0.605
517		0.87		0.96	0.678
518		0.837		0.921	0.747
519		0.795		0.878	0.815
520		0.758		0.813	0.87
521		0.719		0.755	0.925
522		0.687		0.682	0.962
523		0.652		0.609	0.986
524		0.619		0.529	0.998
525		0.59		0.463	1
526		0.565			0.989
527		0.541			0.966
528		0.521			0.943
529		0.503			0.909
530		0.485			0.872
531		0.469			0.832
532		0.455			0.79
533		0.443			0.749
534		0.43			0.711
535		0.419			0.672
536		0.41			0.637
537		0.4			0.603
538		0.391			0.573
539		0.383			0.542
540		0.375			0.515
541		0.368			0.49
542		0.364			0.465
543		0.355			0.445
544		0.345			0.424
545		0.339			0.405
546		0.33			0.39
547		0.322			0.375
548		0.313			0.364
549		0.303			0.351
550		0.294			0.34
551					0.331
552					0.325
553					0.317
554					0.312
555					0.305
556					0.3
557					0.297
558					0.291
559					0.287
560					0.281

## Sheet: Fig 3
Fig 3. Gene targeting is stimulated by HHV1 ICP8 and inhibited by phage λ Beta in human cells
Rec23 gated in P1				Rec23 gated in P1 normalized to endogenous mean
pSLIK4(ICP8)	pSLIK5(HumBeta)	pSLIK6(Endogenous)		pSLIK4(ICP8)	pSLIK5(HumBeta)	pSLIK6(Endogenous)
0.216	0.017	0.102		2.79322	0.219837	1.31902
0.145	0	0.063		1.87508	0	0.81469
0.135	0.025	0.077		1.74577	0.32329	0.995733
0.208	0.037	0.07		2.68977	0.478469	0.905211
0.294	0.018	0.059		3.80189	0.232769	0.762964
0.152	0.011	0.103		1.9656	0.142247	1.33195
0.235	0.021	0.078		3.03892	0.271563	1.00866
0.147	0.011	0.078		1.90094	0.142247	1.00866
0.141	0.016	0.051		1.82336	0.206905	0.659511
0.259	0.029	0.095		3.34928	0.375016	1.2285
0.084	0.008	0.076		1.08625	0.103453	0.982801
0.086	0.023	0.076		1.11212	0.297427	0.982801
Rec23 gated for Crimson				Rec23 gated for Crimson > 10000 normalized to endogenous mean
pSLIK4(ICP8)	pSLIK5(HumBeta)	pSLIK6(Endogenous)		pSLIK4(ICP8)	pSLIK5(HumBeta)	pSLIK6(Endogenous)
0.223	0.017	0.104		2.84984	0.217252	1.34489
0.121	0	0.065		1.54633	0	0.840553
	0.025	0.08			0.319489	1.03453
0.649	0.037	0.072		8.29393	0.472843	0.931075
0.46	0.018	0.061		5.87859	0.230032	0.788827
	0.011	0.107			0.140575	1.38368
0.337	0.021	0.078		4.30671	0.268371	1.00866
	0.011	0.076			0.140575	0.982801
0.508	0.016	0.051		6.49201	0.204473	0.659511
0.292	0.029	0.093		3.73163	0.370607	1.20264
	0.008	0.073			0.102236	0.944006
	0.023	0.079			0.29393	1.0216

## Sheet: Fig 4A
Fig 4A: The Green recombinant phenotype requires a Green oligo substrate.
Oligo:	Green		Yellow
ICP8:	+	-	+	-
	0.126	0.07	-0.009	0.006
	0.161	0.081	0.009	0.002
	0.139	0.061	0	0.002

## Sheet: Fig 5A
Fig 5A: ICP8 and endogenous recombination was significantly improved by longer and antisense oligos
	With ICP8						No ICP8
Oligo length (nt)	ICP8 + S oligo			ICP8 + AS oligo			S oligo			AS oligo
35	-0.006	0.002	0.006	0.023	-0.003	0.001	-0.001	0.016	0.012	-0.005	-0.005	0.002
45	0.006	0	0.004	0.032	0.014	0.054	0.011	0.004	0.019	0.013	0.019	0.019
55	0.012	0.017	0.007	0.144	0.125	0.167	0.001	0.014	0.016	0.014	0.124	0.116
65	0.035	0.05	0.03	0.208	0.268	0.206	0.049	0.044	0.028	0.211	0.161	0.153

## Sheet: Fig 5B
Fig 5B: Recombination rates improved as a function of oligo concentration
Oligo Titration, corrected for background and normalized to mean max
Oligo (nM)	AS 65 nt oligo			ICP8 + AS 65 nt oligo
0	0	0	0	0	0	0
4	0	0.0290909	0.0654545	0.05	0.0833333	0.05
8	0.12	0.0618182	0.109091	0.316667	0.0916667	0.05
16	0.396364	0.214546	0.323636	0.325	0.708333	0.45
32	0.909091	0.603636	0.734545	0.791667	0.55
64	0.887273	1.28364	0.829091	0.816667	0.425
128	0.436364	0.570909	0.825454	1.14167	0.566667	0.35
256	1.01818	0.734545		1.00833

## Sheet: Fig 5C
Figure 5C: ICP8 requires replicating cells
Cells x 10^3/cm^2 :	5		25		50
	+	-	+	-	+	-
	0.042	0.035	0.013	0.022	0.004	0.044
	0.013	0.031	0.011	0.014	0.011	0.039
	0	0.039	0	0.016	0.006	0.037
	0.217	0.071	0.006	0.066	0.054
	0.166	0.036	0.045	0.083	0.054
	0.221	0	0.015	0.072	0.053
	0.004		0.043		0.038
	0.079		0.027		0.037
	0.007		0.025		0.045

## Sheet: Fig 6
Fig 6. Recombineering strand bias depends on replication originating from the SV40 origin in the integrated lentiviral transgenic target.
ICP8 AS 37	ICP8 s 37	Endogenous AS 37	Endogenous s 37	ICP8 AS 39	ICP8 s 39	Endogenous AS 39	Endogenous s 39
0.358	0.014	0.071	0.031	0.004	0.004	-0.01	0.002
0.176	0.02	0.083	0.01	0.012	0.006	0.023	0.026
	0.01	0.117	0.031		0.002	-0.004	-0.002
	0.002	0.097	0.029		0.002	0.008	-0.008

## Sheet: S6 Fig
S6 Fig. Gene targeting is stimulated by HHV1 ICP8 and inhibited by phage λ Beta in human cells.
	Rec % adjusted for Bkg
Synaptase:	ICP8	HumBeta	Endogenous
	pSLIK1(8) Dox1000	pSLIK2(Exp 8) Dox1000	pSLIK3(Exp 8) Dox1000
	0.074	0.075	0.091
	0.131	0.074	0.054
	0.27	0.043	0.128
	pSLIK1(Exp 10) Dox1000	pSLIK2(Exp 10) Dox1000	pSLIK3(Exp 10) Dox1000
	0.093	0.049	0.076
	0.254	0.054	0.072
	0.161	0.054	0.071
	pSLIK4(Exp 11) Dox1000	pSLIK5(Exp 8) Dox1000	pSLIK6(Exp 8) Dox1000
	0.163	0.016	0.061
	0.097	0.002	0.077
	0.103	0.006	0.052
